# Supplementary material for: DES-Based Biocatalysis as a Green Alternative for the l-menthyl Ester Production Based on l-menthol Acylation
Source: Molecules. 2022 Aug 18;27(16):5273. doi: 10.3390/molecules27165273 (PMC9412368; doi:10.3390/molecules27165273)
Supplement: Supplementary file 1 [file molecules-27-05273-s001.zip]

Archive with 1 entries (1 files):
- molecules-1837315-supplementary.pdf
